# Supplementary material for: Multiscale Modeling of Macromolecular Interactions between Tau-Amylin Oligomers and Asymmetric Lipid Nanodomains That Link Alzheimer’s and Diabetic Diseases
Source: Molecules. 2024 Feb 5;29(3):740. doi: 10.3390/molecules29030740 (PMC10856442; doi:10.3390/molecules29030740)
Supplement: Supplementary file 1 [file molecules-29-00740-s001.zip]

Archive with 1 entries (1 files):
- molecules-2819583-supplementary.pdf
